# Supplementary material for: Evidence supportive of a bacterial component in the etiology for Alzheimer’s disease and for a temporal-spatial development of a pathogenic microbiome in the brain
Source: Front Cell Infect Microbiol. 2023 Sep 13;13:1123228. doi: 10.3389/fcimb.2023.1123228 (PMC10534976; doi:10.3389/fcimb.2023.1123228)
Supplement: Supplementary Table S1 — OTU identified as potential contaminants. [file DataSheet_1.zip]

Archive with 4 entries (4 files):
- Supplementary_Material_ALL_Tables_Figure.pdf
- __MACOSX/._Supplementary_Material_ALL_Tables_Figure.pdf
- Supplementary_Methods.pdf
- __MACOSX/._Supplementary_Methods.pdf
